# Supplementary material for: Genotyping and subtyping of Cryptosporidium spp. and Giardia duodenalis isolates from two wild rodent species in Gansu Province, China
Source: Sci Rep. 2022 Jul 16;12:12178. doi: 10.1038/s41598-022-16196-1 (PMC9288474; doi:10.1038/s41598-022-16196-1)
Supplement: Supplementary file 4 — Supplementary Information 4. [file 41598_2022_16196_MOESM4_ESM.zip]

Archive with 6 entries (6 files):
- Cryptosporidium actin gene.tif
- Cryptosporidium gp60 gene.tif
- Cryptosporidium HSP70 gene.tif
- Cryptosporidium SSU rRNA gene.tif
- G. duodenalis bg gene.tif
- G. duodenalis gdh gene.tif
